# Supplementary material for: Identification of ActivinβA and Gonadotropin Regulation of the Activin System in the Ovary of Chinese Sturgeon Acipenser sinensis
Source: Animals (Basel). 2024 Aug 9;14(16):2314. doi: 10.3390/ani14162314 (PMC11350771; doi:10.3390/ani14162314)
Supplement: Supplementary file 1 [file animals-14-02314-s001.zip]

Archive with 1 entries (1 files):
- animals-3080902-supplementary.pdf
